# Supplementary material for: The phenotypic spectrum of terminal and subterminal 6p deletions based on a social media-derived cohort and literature review
Source: Orphanet J Rare Dis. 2023 Mar 24;18:68. doi: 10.1186/s13023-023-02670-0 (PMC10039519; doi:10.1186/s13023-023-02670-0)
Supplement: Supplementary file 1 — Additional file 1: Table S1. Genotype details of all 59 individuals with a (sub)terminal 6p deletion. [file 13023_2023_2670_MOESM1_ESM.xlsx]

## Sheet: Table_S1_Genotypes
Table S1. Genotype details of all 59 individuals with a (sub)terminal 6p deletion
Patient	Platform	Cytogenetic aberration	HGVS notation based on GRCh37/hg19*	length [Mb]#	OMIM genes [n]#	HI-genes [n]	Origin	Rearrangement
Patient A
Id083	BlueGnome Cytochip oligo ISCA (4080-5) 8x 60K	del(6)(p25.3)	NC_000006.11:g.(?_163113)_(919205_?)del	0.92	4	0	unknown	Ring 6
		del(6)(q27)	NC_000006.11:g.(?_170766069)_(170921060_?)del	0.15	3	2	unknown	Ring 6
Subgroup B
Cellini_2	Agilent 244K	del(6)(p25.3)	NC_000006.11:g.(?_1)_(1678273_1684054)del	1.68	9	2	de novo
Anderlid	ToTelVysion subtelomeric screening kit	del(6)(p25.3)	NC_000006.11:g.(?_1)_(1825228_1825327)del	1.83	9	2	de novo
de_Vos	Affymetrix High resolution CytoScan High Density platform	del(6)(p25.3)	NC_000006.11:g.(?_1)_(1863338_?)del	1.86	9	2	de novo	Unbalanced translocation der(6)t(X;6)
		dup(X)(q28)	NC_000023.10:g.(?_153690475)_(155270560_?)dup	1.58	28		de novo
Zhang	Agilent Human Genome CGH microarray 60K	del(6)(p25.3)	NC_000006.11:g.(1_160001)_(1920000_?)del	1.92	9	2	de novo	Ring 6
		del(6)(q27)	NC_000006.11:g.(?_170360001)_(170920000_171115067)del	0.56	5	3	de novo	Ring 6
		del(6)(q22.31)	NC_000006.11:g.(?_124420001)_(124680000_?)del	0.26	1	1	de novo
		dup(5)(q11q12)	NC_000005.9:g.(?_?)_(?_?)dup				de novo	Breakpoints unknown
Corona-Rivera	Affymetrix Cytoscan HD	del(6)(p25.3)	NC_000006.11:g.(1_156974)_(2037091_?)del	2.04	9	2	unknown	Ring 6
Walsh	unknown	del(6)(p25.3)	NC_000006.11:g.(1_163083)_(2071236_?)del	2.07	9	2	de novo
Id213	Illumina CytoSNP-12	del(6)(p25.3)	NC_000006.11:g.(?_204909)_(2145447_?)del	2.15	9	2	de novo
Fan_proband	Agilent Whole Human Genome CGH Microarray 60K	del(6)(p25.3p25.2)	NC_000006.11:g.(1_156974)_(2428736_?)del	2.43	9	2	maternal
Fan_mother	Agilent Whole Human Genome CGH Microarray 60K	del(6)(p25.3p25.2)	NC_000006.11:g.(1_156974)_(2428736_?)del	2.43	9	2	unknown
Kannu	FISH	del(6)(p25.3p25.2)	NC_000006.11:g.(?_1)_(2255918_2464391)del	2.26	9	2	de novo
Id231	unknown	del(6)(p25.3p25.2)	NC_000006.11:g.(1_108666)_(2689064_?)del	2.27	9	2	not paternal
Vernon	Illumina Human OMNI 1M Quad Beadchip	del(6)(p25.3p25.2)	NC_000006.11:g.(203619_203722)_(2740501_2741187)del	2.74	9	2	unknown
Martinez	Affymetrix GeneChip Human Mapping 50 K Array	del(6)(p25.3p25.2)	NC_000006.11:g.(?_1)_(2765666_2785979)del	2.77	10	2	not paternal
Koczkowska_22	Roche Human CGH 3x720K Whole-Genome Tilling Array	del(6)(p25.3p25.2)	NC_000006.11:g.(?_1)_(2795689_?)del	2.80	10	2	unknown
Subgroup C
Id228	Agilent	del(6)(p25.3p25.2)	NC_000006.11:g.(1_201798)_(3243834_?)del	3.24	18	4	de novo
Id244	Affymetrix Cytoscan HD	del(6)(p25.3p25.2)	NC_000006.11:g.(1_156974)_(3308244_?)del	3.31	20	4	unknown
Beby	Agilent CGH 105K Oligo Array	del(6)(p25.3p25.2)	NC_000006.11:g.(1_163083)_(3269207_3456793)del	3.27	20	4	de novo
Descipio_002-1	Array CGH	del(6)(p25.3p25.2)	NC_000006.11:g.(?_1)_(3812787_3991711)del	3.81	20	4	unknown
Descipio_002-2	Array CGH	del(6)(p25.3p25.2)	NC_000006.11:g.(?_1)_(3812787_3991711)del	3.81	20	4	unknown
Subgroup D
Id121	unknown	del(6)(p25.3p25.1)	NC_000006.11:g.(?_195378)_(4737265_?)del	4.74	24	6	unknown
Caignec_2	Vysis GenoSensor Array 300	del(6)(p25.3p25.1)	NC_000006.11:g.(?_1)_(4764587_4807015)del	4.76	24	6	de novo
Schumann_12	Illumina Human OmniExpress-12	del(6)(p25.3p25.1)	NC_000006.11:g.(1_212448)_(4864681_4936763)del	4.86	24	6	de novo
Delahaye_4	Agilent SurePrint G3 Human CGH Microarray Kit 105K or 180A	del(6)(p25.3p25.1)	NC_000006.11:g.(1_170226)_(5132343_?)del	5.13	27	6	de novo
Linhares	Agilent Whole Human Genome CGH Microarray 60K	del(6)(p25.3p25.1)	NC_000006.11:g.(?_1)_(5114181_5159996)del	5.16	27	6	de novo
		dup(6)(p25.1)	NC_000006.11:g.(5114181_5159996)_(6167357_6167416)dup	1.01	4		de novo
Caignec_1	Vysis GenoSensor Array 300	del(6)(p25.3p25.1)	NC_000006.11:g.(?_1)_(5536126_5578819)del	5.54	28	6	de novo
Delahaye_5	Agilent SurePrint G3 Human CGH Microarray Kit 105K or 180A	del(6)(p25.3p25.1)	NC_000006.11:g.(1_162883)_(5739126_?)del	5.74	28	6	de novo
Martinet_2	Agilent Human Genome kit 244 K	del(6)(p25.3p25.1)	NC_000006.11:g.(?_1)_(5793703_?)del	5.79	28	6	unknown
Tonoki_1	unknown	del(6)(p25.3p25.1)	NC_000006.11:g.(?_1)_(5033094_5844660)del	5.03	25	6	de novo
Mirza_2		del(6)(p25.3p25.1)	NC_000006.11:g.(?_1)_(5911105_5912133)del	5.91	28	6	de novo
Id257		del(6)(p25.3p25.1)	NC_000006.11:g.(1_156974)_(6338056_?)del	6.34	30	7	unknown
	CytoScan (TM) HD Suite	del(12)(q23.2)	NC_000012.11:g.(?_103259884)_(103267485_?)del	0.01	1	0	unknown
Id187	Oxford Gene Technologys CytoSure, constitutional v3 oligo array	del(6)(p25.3p25.1)	NC_000006.11:g.(1_164360)_(6329317_6454015)del	6.33	30	7	unknown
Tonoki_3	Affymetrix GeneChip 250K Nsp array	del(6)(p25.3p25.1)	NC_000006.11:g.(1_174769)_(6790865_?)del	6.79	31	7	de novo	Deletion as a result of a translocation. 46,XY,der(6)t(X;6)(p22.3;p25) or 46,XY,der(6)t(Y;6)(p22.3;p25)
Subgroup E
Id161	SNP Microarray	del(6)(p25.3p24.3)	NC_000006.11:g.(?_1)_(7808839_?)del	7.81	37	10	unknown
Gould_2	unknown	del(6)(p25.3p24.3)	NC_000006.11:g.(?_1)_(7881961_8504647)del	7.88	38	10	unknown
Gould_1	unknown	del(6)(p25.3p24.3)	NC_000006.11:g.(?_1)_(7881961_8504647)del	7.88	38	10	unknown
Delahaye_2	Agilent SurePrint G3 Human CGH Microarray Kit 105K or 180A	del(6)(p25.3p24.2)	NC_000006.11:g.(?_1)_(11447395_?)del	11.45	55	11	de novo
ChenTzen	Nimblegen High-density fine-tiling oligonucleotide arrays	del(6)(p25.3p24.1)	NC_000006.11:g.(?_1)_(12222014_?)del	12.22	57	12	de novo
Gould_3	unknown	del(6)(p25.3p24.1)	NC_000006.11:g.(?_1)_(12297427_12860144)del	12.30	58	13	not maternal
Id100	Agilent SurePrint G3 8x60K	del(6)(p25.3p22.3)	NC_000006.11:g.(1_181550)_(22309716_?)del	22.31	88	24	unknown
Subgroup S
Pavone	Agilent High-resolution 8 x 60K Human Genome CGH microarray	del(6)(p25.3p25.1)	NC_000006.11:g.(?_407231)_(5541179_?)del	5.13	27	6	de novo
Delahaye_6	Agilent SurePrint G3 Human CGH Microarray Kit 105K or 180A	del(6)(p25.3p25.2)	NC_000006.11:g.(?_532352)_(2527574_?)del	2.00	7	2	not maternal
Ovaert	Agilent Human genome CGH Microarray kit	del(6)(p25.3)	NC_000006.11:g.(?_599174)_(1970348_?)del	1.37	7	2	de novo
Weegerink_3	Agilent Oligonucleotide Arrays 180K	del(6)(p25.3p25.2)	NC_000006.11:g.(?_621884)_(4015187_?)del	3.39	19	4	not maternal
Weegerink_2	Agilent Oligonucleotide Arrays 180K	del(6)(p25.3p25.2)	NC_000006.11:g.(?_621884)_(4015187_?)del	3.39	19	4	not maternal
Weegerink_1	Agilent Oligonucleotide Arrays 180K	del(6)(p25.3p25.2)	NC_000006.11:g.(?_621884)_(4015187_?)del	3.39	19	4	not maternal
D'haene_FOX5	Agilent Custom-targeted 60K Oligonucleotide	del(6)(p25.3p25.2)	NC_000006.11:g.(?_621884)_(4015187_?)del	3.39	19	4	unknown
Id036		del(6)(p25.3p25.2)	NC_000006.11:g.(?_665234)_(3559813_?)del	2.89	17	4	de novo
Reis_28	TaqMan assays (Applied Biosystems), Genome-Wide Human SNP Array 6.0 (Affymetrix)	del(6)(p25.3)	NC_000006.11:g.(?_893508)_(2204627_?)del	1.31	5	2	unknown
		dup(6)(p22.1)	NC_000006.11:g.(?_29910247)_(30314671_?)dup	0.40	12		unknown
Id039		del(6)(p25.3)	NC_000006.11:g.(?_1366661)_(1861054_?)del	0.49	4	2	paternal
Id242	CytoScan HD microarray	del(6)(p25.3p25.2)	NC_000006.11:g.(?_1479303)_(2695846_?)del	1.22	3	2	unknown
Reis_26A	TaqMan assays (Applied Biosystems), Genome-Wide Human SNP Array 6.0 (Affymetrix)	del(6)(p25.3p25.2)	NC_000006.11:g.(?_1479304)_(2689064_?)del	1.21	3	2	unknown
Reis_26B	TaqMan assays (Applied Biosystems), Genome-Wide Human SNP Array 6.0 (Affymetrix)	del(6)(p25.3p25.2)	NC_000006.11:g.(?_1479304)_(2689064_?)del	1.21	3	2	maternal
Reis_27	Affymetrix Genome-Wide Human SNP Array 6.0	del(6)(p25.3p25.2)	NC_000006.11:g.(?_1538121)_(3071609_?)del	1.53	9	2	unknown
Reis_25	TaqMan assays (Applied Biosystems), Genome-Wide Human SNP Array 6.0 (Affymetrix)	del(6)(p25.3p25.2)	NC_000006.11:g.(?_1570594)_(2546932_?)del	0.98	3	2	unknown
Balikova_32	Agilent oligo array 244 K	del(6)(p25.3)	NC_000006.11:g.(1590379_1600137)_(1627795_1635349)del	0.28	3	2	de novo
D'haene_FOX2	Agilent Custom-targeted 60K Oligonucleotide	del(6)(p25.3)	NC_000006.11:g.(?_1606416)_(1640523_?)del	0.03	3	2	maternal
D'haene_FOX3	Agilent Custom-targeted 60K Oligonucleotide	del(6)(p25.3)	NC_000006.11:g.(?_1607946)_(1691776_?)del	0.08	2	2	de novo
D'haene_FOX1	Agilent Custom-targeted 60K Oligonucleotide	del(6)(p25.3)	NC_000006.11:g.(?_1608925)_(1614365_?)del	0.01	1	1	de novo
* Data converted from array-based ISCN nomenclature to the sequence-based HGVS nomenclature.
# For the calculations of the deletion length and gene content, the minimal deletion size was used in cases where detailed breakpoints were available.
