# Supplementary material for: The phenotypic spectrum of terminal and subterminal 6p deletions based on a social media-derived cohort and literature review
Source: Orphanet J Rare Dis. 2023 Mar 24;18:68. doi: 10.1186/s13023-023-02670-0 (PMC10039519; doi:10.1186/s13023-023-02670-0)
Supplement: Supplementary file 3 — Additional file 3: Table S3. Detailed overview of the phenotypic characteristics seen in individuals with (sub)terminal 6p deletions [file 13023_2023_2670_MOESM3_ESM.xlsx]

## Sheet: Table_S3_phenotypes
Table S3. Detailed overview of the phenotypic characteristics seen in individuals with (sub)terminal 6p deletions
Phenotypic characteristic	Patient A	Subgroup B (n=14)	Subgroup C (n=5)	Subgroup D (n=13)	Subgroup E (n=7)	Total terminal (n=40)	Subterminal (n=19)	Total terminal and subterminal (n=59)	Total terminal and subterminal parents (n=13)	Total terminal and subterminal literature (n=46)
Parent/Literature	Parent	2/12	2/3	3/10	2/5	10/30	3/16	13/46
Sex (F/M)	Male	13/1	2/3	7/6	4/2	26/13	10/7	36/20	7/6	29/14
Pregnancy and neonatal period
Intrauterine growth retardation	+	1/6	0/2	2/8	2/4	6/21	2/4	8/25	4/13	4/12
Polyhydramnios	-	1/5	0/2	3/8	0/3	4/19	0/2	4/21	3/12	1/9
Caesarean section	-	3/7	1/3	4/7	1/2	9/20	3/4	12/24	6/13	6/11
Neonatal asphyxia	+	0/6	0/2	2/3	1/2	4/14	0/3	4/17	4/13	0/4
Neonatal feeding problems	+	2/6	1/2	3/3	2/2	9/14	3/3	12/17	10/13	2/4
Prolonged neonatal jaundice	+	0/6	1/2	1/3	1/2	4/14	1/3	5/17	5/13	0/4
Temperature dysregulation necessitating incubation	+	0/6	0/2	2/3	0/2	3/14	0/3	3/17	3/13	0/4
Hospitalization after birth	+	0/3	1/2	3/3	2/2	7/11	1/2	8/13	8/12	0/1
For congenital problems	-	0/0	1/1	3/3	0/2	4/7	1/1	5/8	5/8	0/0
Due to premature birth	+	0/0	0/1	0/3	1/2	2/7	1/1	3/8	3/8	0/0
General
Stature: Short/normal/long	Short	3/7/0	0/4/0	0/10/1	1/1/0	5/22/1	3/5/0	8/27/1	4/8/1	4/19/0
Head circumference: Micro-/Normo-/Macrocephaly	Micro-cephaly	1/6/2	0/4/0	0/9/2	1/1/0	3/20/4	0/5/0	3/25/4	1/9/1	2/16/3
Large fontanels	-	1/5	0/1	1/4	1/2	3/13	2/2	5/15	4/10	1/5
Eyes and vision
Hypertelorism	-	9/11	4/5	12/12	7/7	32/36	8/8	40/44	10/13	30/31
Abnormal lacrimal duct morphology	+	0/1	0/1	0/3	0/1	1/7	0/2	1/9	1/9	0/0
Abnormalities of vision	+	8/9	4/5	9/9	2/3	24/27	7/7	31/34	11/13	20/21
Mildly reduced visual acuity	+	4/8	2/4	5/9	1/2	13/24	5/7	18/31	4/11	14/20
Severe visual impairment/blindness	-	1/8	1/4	1/9	1/2	4/24	1/7	5/31	4/11	1/20
Amblyopia	-	1/8	0/4	2/9	0/2	3/24	0/7	3/31	2/11	1/20
Refraction problems	-	2/4	3/3	6/7	1/2	12/17	4/5	16/22	6/11	10/11
Hypermetropia	n.a.	2/2	0/2	5/6	1/1	8/11	2/2	10/13	4/4	6/9
Mild hypermetropia	n.a.	0/2	0/0	4/5	1/1	5/8	2/2	7/10	2/4	5/6
High hypermetropia	n.a.	2/2	0/0	1/5	0/1	3/8	0/2	3/10	2/4	1/6
Mild myopia	n.a.	0/2	2/2	1/6	0/1	3/11	0/2	3/13	0/4	3/9
Eye movement abnormalities	-	6/10	1/3	7/9	1/4	15/27	3/5	18/32	4/13	14/19
Strabismus	n.a.	4/6	1/1	5/7	0/1	10/15	1/3	11/18	0/4	11/14
Nystagmus	n.a.	1/6	0/1	1/7	1/1	3/15	2/3	5/18	3/4	2/14
Glaucoma	-	4/13	1/3	1/11	1/7	7/35	12/19	19/54	3/12	16/42
Cataract	-	1/13	0/3	1/11	0/7	2/35	2/19	4/54	0/12	4/42
Microphthalmos	-	1/13	0/3	0/11	2/7	3/35	0/19	3/54	0/12	3/42
A/hypoplasia of the optic nerve	-	1/13	1/3	1/11	1/7	4/35	0/19	4/54	2/12	2/42
Coloboma	-	0/13	1/3	1/11	1/7	3/35	2/19	5/54	3/12	2/42
Abnormality of retinal pigmentation	-	0/13	0/3	0/11	1/7	1/35	2/19	3/54	1/12	2/42
Anterior segment dysgenesis	-	8/12	2/3	10/10	4/6	24/32	14/18	38/50	5/9	33/41
Axenfeld and/or Rieger anomaly	n.a.	8/8	2/2	9/10	3/4	22/24	14/14	36/38	4/5	32/33
Axenfeld anomaly	n.a.	8/8	2/2	6/9	2/3	18/22	11/13	29/35	1/3	28/32
Posterior Embryotoxon	n.a.	4/6	2/2	6/6	1/2	13/16	6/6	19/22	1/1	18/21
Iris strands attached to Schwalbe's line	n.a.	3/6	0/2	3/6	2/2	8/16	4/6	12/22	0/1	12/21
Goniodysgenesis	n.a.	3/6	0/2	0/6	0/2	3/16	0/6	3/22	0/1	3/21
Rieger anomaly	n.a.	5/8	1/2	6/9	2/3	14/22	9/13	23/35	2/3	21/32
Iris hypoplasia	n.a.	2/3	0/1	2/6	2/2	6/12	3/5	9/17	1/2	8/15
Corectopia	n.a.	2/3	1/1	4/6	0/2	7/12	1/4	8/16	1/2	7/14
Polycoria	n.a.	1/3	0/1	0/6	0/2	1/12	1/4	2/16	0/2	2/14
Anisocoria	n.a.	1/3	0/1	0/6	0/2	1/12	0/4	1/16	0/2	1/14
Corneal opacity	n.a.	2/8	0/2	2/10	2/4	6/24	0/14	6/38	1/5	5/33
Megalocornea	n.a.	1/8	0/2	0/10	1/4	2/24	2/14	4/38	0/5	4/33
Ears, hearing and balance
Periauricular skin pits	-	0/4	1/4	0/3	2/3	3/15	0/3	3/18	1/12	2/6
Dysplastic outer ear and/or low-set ears	-	3/7	0/3	4/12	6/7	13/30	2/5	15/35	1/12	14/23
Abnormalities of middle and/or inner ear	-	2/4	2/3	3/4	2/2	9/14	3/5	12/19	5/12	7/7
Abnormality of the cochlea	n.a.	1/2	1/2	0/3	1/2	3/9	2/3	5/12	1/5	4/7
Abnormality of the tympanic membrane	n.a.	1/2	0/2	1/3	0/2	2/9	2/3	4/12	1/5	3/7
Abnormal middle ear ossicles	n.a.	0/2	0/1	1/2	0/0	1/5	3/3	4/8	0/1	4/7
Abnormality of the nerves of inner ear	n.a.	0/2	0/2	1/3	0/2	1/9	2/3	3/12	1/5	2/7
Hearing impairment	-	9/12	2/3	7/11	4/4	22/31	10/13	32/44	7/11	25/33
Mild hearing impairment	n.a.	2/6	1/1	0/3	0/2	3/12	1/6	4/18	1/4	3/14
Moderate hearing impairment	n.a.	2/6	0/1	3/3	0/2	5/12	3/6	8/18	3/4	5/14
Severe hearing impairment	n.a.	2/6	0/1	0/3	1/2	3/12	0/6	3/18	0/4	3/14
Profound hearing impairment	n.a.	0/6	0/1	0/3	1/2	1/12	2/6	3/18	0/4	3/14
Progressive hearing impairment	n.a.	2/7	1/1	1/3	0/1	4/12	3/4	7/16	3/7	4/9
Sensorineural hearing loss	n.a.	4/8	1/1	1/5	0/0	6/14	1/6	7/20	0/3	7/17
Conductive hearing loss	n.a.	1/8	0/1	3/5	0/0	4/14	0/6	4/20	1/3	3/17
Mixed hearing loss	n.a.	3/8	0/1	1/5	0/0	4/14	5/6	9/20	2/3	7/17
Balance problems	+	3/4	1/3	3/3	0/2	8/13	3/6	11/19	9/13	2/6
Vestibular dysfunction	-	0/3	0/1	2/3	0/0	2/8	0/3	2/11	2/9	0/2
Cerebellum dysfunction	-	1/3	0/1	0/3	0/0	1/8	1/3	2/11	1/9	1/2
Balance disorder of unknown cause	+	0/3	0/1	0/3	0/0	1/8	0/3	1/11	1/9	0/2
Oral region
Isolated cleft palate	-	0/7	0/3	2/10	0/5	2/26	1/2	3/28	2/11	1/17
Cleft lip and cleft palate	-	0/7	0/3	1/10	2/5	3/26	0/2	3/28	0/11	3/17
Dental problems	-	4/9	2/3	5/8	0/0	11/21	4/9	15/30	5/9	10/21
Abnormal dental morphology	n.a.	2/4	1/2	2/5	0/0	5/11	1/4	6/15	3/5	3/10
Reduced number of teeth	n.a.	2/4	0/2	1/5	0/0	3/11	2/4	5/15	1/5	4/10
Internal organs
Gastroesophageal reflux	-	0/2	0/2	1/3	1/2	2/10	2/3	4/13	4/13	0/0
Requiring medication or surgery	n.a.	0/0	0/0	1/1	1/1	2/2	1/2	3/4	3/4	0/0
Feeding difficulties	-	1/4	2/3	3/3	2/2	8/13	2/3	10/16	8/13	2/3
Requiring tube feeding	n.a.	0/1	0/2	1/3	2/2	3/8	2/2	5/10	5/8	0/2
Lower intestinal problems	-	1/3	0/2	2/3	1/2	4/11	1/3	5/14	4/13	1/1
Bowel incontinence	n.a.	1/1	0/0	1/2	0/1	2/4	1/1	3/5	2/4	1/1
Constipation	n.a.	0/1	0/0	2/2	1/1	3/4	1/1	4/5	4/4	0/1
Congenital heart defect	+	3/11	2/3	6/11	4/5	16/31	6/11	22/42	7/13	15/29
Atrial septal defect	-	2/3	0/2	3/6	1/4	6/16	4/6	10/22	1/7	9/15
Ventricular septal defect	+	0/3	0/2	0/6	3/4	4/16	0/6	4/22	2/7	2/15
Patent foramen ovale	-	0/3	1/2	1/6	2/4	4/16	1/6	5/22	0/7	5/15
Patent ductus arteriosus	-	1/3	0/2	1/6	1/4	3/16	0/6	3/22	0/7	3/15
Abnormality of heart valves	-	1/3	2/2	1/6	1/4	5/16	4/6	9/22	2/7	7/15
Abnormal tricuspid valve	n.a.	0/1	1/2	0/1	0/1	2/5	1/4	3/9	0/2	3/7
Pulmonic stenosis	n.a.	0/1	0/2	1/1	0/1	1/5	2/4	3/9	0/2	3/7
Bicuspid aortic valve	n.a.	0/1	1/2	0/1	0/1	1/5	1/4	2/9	2/2	0/7
Aortic valve stenosis	n.a.	0/1	0/2	0/1	0/1	0/5	2/4	2/9	0/2	2/7
Coarctation of aorta	-	0/3	0/2	0/6	1/4	1/16	0/6	1/22	1/7	0/15
Hypoplastic left heart	-	0/3	0/2	0/6	1/4	1/16	0/6	1/22	0/7	1/15
Kidney abnormalities	-	1/3	0/2	1/3	3/4	5/13	1/5	6/18	2/13	4/5
Hydronephrosis	n.a.	0/1	0/0	0/1	1/3	1/5	0/1	1/6	0/2	1/4
Renal cysts	n.a.	0/1	0/0	0/1	2/3	2/5	0/1	2/6	1/2	1/4
Renal hypoplasia	n.a.	0/1	0/0	1/1	0/3	1/5	0/1	1/6	1/2	0/4
Vesicoureteral reflux	n.a.	1/1	0/0	0/1	0/3	1/5	0/1	1/6	0/2	1/4
Abnormalities of male genitalia	+	1/1	0/2	1/5	1/2	4/11	1/3	5/14	2/7	3/7
Micropenis	-	1/1	0/0	1/1	1/1	3/4	1/1	4/5	1/2	3/3
Immune and endocrine system
Recurrent infections	+	3/3	2/3	2/4	0/2	8/13	4/4	12/17	7/12	5/5
Recurrent ear infections	+	3/3	2/2	2/2	0/0	8/8	2/4	10/12	5/7	5/5
Recurrent lower respiratory tract infections	+	1/3	1/2	1/2	0/0	4/8	1/4	5/12	5/7	0/5
Recurrent upper respiratory tract infections	+	3/3	0/2	1/2	0/0	5/8	0/4	5/12	3/7	2/5
Ear tubes placed	-	1/2	2/3	1/3	1/2	5/11	3/5	8/16	5/12	3/4
Hypothyroidism	+	0/5	0/2	1/6	0/2	2/16	0/5	2/21	1/13	1/8
Trunk and extremities
Umbilical hernia	-	1/3	2/4	0/7	1/1	4/17	0/4	4/21	1/13	3/8
Abnormalities of vertebral column	-	2/4	0/3	2/4	2/4	6/16	1/3	7/19	1/11	6/8
Scoliosis	n.a.	2/2	0/0	1/2	2/2	5/6	1/1	6/7	0/1	6/6
Kyphosis	n.a.	0/2	0/0	1/2	0/2	1/6	1/1	2/7	1/1	1/6
Abnormal vertebral morphology	-	1/4	0/2	1/4	0/2	2/13	1/3	3/16	0/12	3/4
Hip dysplasia	u	0/3	0/2	2/5	0/1	2/11	3/4	5/15	3/10	2/5
Spina bifida	-	0/2	0/4	1/3	0/2	1/12	0/4	1/16	1/13	0/3
Joint hypermobility	-	2/3	0/2	3/4	1/3	6/13	4/4	10/17	7/13	3/4
Finger joint hypermobility	n.a.	0/2	0/0	2/3	0/1	2/6	0/4	2/10	2/7	0/3
Generalized joint laxity	n.a.	1/2	0/0	0/3	0/1	1/6	2/4	3/10	3/7	0/3
Hyperextensibility at elbow	n.a.	0/2	0/0	1/3	0/1	1/6	0/4	1/10	0/7	1/3
Knee joint hypermobility	n.a.	0/2	0/0	1/3	0/1	1/6	0/4	1/10	0/7	1/3
Flexion contracture	-	0/2	0/4	2/3	0/3	2/13	0/2	2/15	2/11	0/4
Pes planus/positional foot deformity	+	2/10	1/4	4/8	3/6	11/29	2/6	13/35	3/13	10/22
Bone deformities (epiphyseal)	u	5/5	0/1	5/5	1/1	11/12	2/4	13/16	3/5	10/11
Femoral bone deformity	n.a.	2/5	0/0	1/5	1/1	4/11	0/2	4/13	0/3	4/10
Ulnar bone deformity	n.a.	2/5	0/0	0/5	0/1	2/11	0/2	2/13	0/3	2/10
Humerus bone deformity	n.a.	1/5	0/0	1/5	1/1	3/11	0/2	3/13	1/3	2/10
Delayed ossification	n.a.	0/5	0/0	2/5	1/1	3/11	0/2	3/13	1/3	2/10
Nervous system
Brain abnormalities on imaging	+	7/8	4/4	9/11	7/7	28/31	8/9	36/40	10/11	26/29
Abnormal cortical gyration	-	0/7	0/4	0/9	0/7	0/28	1/8	1/36	1/10	0/26
Abnormality of cerebellum	-	2/7	2/4	4/9	7/7	15/28	1/8	16/36	5/10	11/26
Dandy-Walker complex	n.a.	0/1	2/2	2/4	5/5	9/12	1/1	10/13	2/2	8/11
Abnormality of cerebral vasculature	-	1/7	0/4	1/9	0/7	2/28	1/8	3/36	1/10	2/26
Aplasia/hypoplasia of cerebrum	-	1/7	0/4	1/9	0/7	2/28	0/8	2/36	1/10	1/26
Corpus callosum abnormality	-	0/7	0/4	3/9	4/7	7/28	2/8	9/36	2/10	7/26
Cortical dysplasia/ migration disorder	-	1/7	0/4	0/9	0/7	1/28	0/8	1/36	0/10	1/26
Delayed myelination	-	1/7	0/4	1/9	0/7	2/28	0/8	2/36	1/10	1/26
Intracranial cystic lesion	-	0/7	0/4	0/9	0/7	0/28	2/8	2/36	1/10	1/26
Intracranial haemorrhage	-	0/7	1/4	0/9	0/7	1/28	0/8	1/36	1/10	0/26
Ventriculomegaly/hydrocephalus	-	3/8	3/4	5/9	5/7	16/29	3/8	19/37	3/10	16/27
Dilated perivascular (VR) spaces	u	2/6	0/4	1/9	0/5	3/24	2/7	5/31	2/6	3/25
White matter abnormalities	u	5/6	0/4	5/9	0/5	10/24	6/7	16/31	4/6	12/25
Abnormality of the basal ganglia	u	2/6	0/4	1/9	0/5	3/24	0/7	3/31	1/6	2/25
Seizures	-	1/4	1/2	2/4	1/3	5/14	1/2	6/16	3/11	3/5
Absence seizures	n.a.	0/1	1/1	0/2	0/1	1/5	1/1	2/6	2/3	0/3
Febrile seizures	n.a.	1/1	0/1	1/2	0/1	2/5	1/1	3/6	2/3	1/3
Generalized-onset seizures	n.a.	0/1	0/1	1/2	0/1	1/5	1/1	2/6	1/3	1/3
Hypotonia	+	3/3	4/4	7/9	2/2	17/19	3/5	20/24	10/10	10/14
Torticollis	-	0/1	1/3	1/2	0/2	2/9	1/1	3/10	3/9	0/1
Abnormal pain sensation	-	0/1	0/2	3/3	0/2	3/9	1/2	4/11	4/11	0/0
Impaired pain sensation	n.a.	0/0	0/0	1/3	0/0	1/3	1/1	2/4	2/4	0/0
Over-reactivity of the palms and/or soles	n.a.	0/0	0/0	2/3	0/0	2/3	0/1	2/4	2/4	0/0
Continuous abnormality of pain sensation	n.a.	0/0	0/0	3/3	0/0	3/3	1/1	4/4	4/4	0/0
Sensory impairment	+	0/1	1/2	2/4	1/2	5/10	0/2	5/12	4/11	1/1
Development and behaviour
Developmental delay	-	11/14	2/3	10/10	1/1	24/29	10/12	34/41	7/10	27/31
Sleeping problems	+	0/2	0/2	2/3	0/2	3/10	2/2	5/12	5/12	0/0
Insomnia	+	0/0	0/2	2/2	0/0	3/3	2/2	5/5	5/5	0/0
Parasomnia	+	0/0	0/2	1/2	0/0	2/3	1/2	3/5	3/5	0/0
Sleep apnoea	-	0/0	0/3	1/4	1/1	2/9	2/3	4/12	4/9	0/3
Social behaviour	+	2/4	2/3	2/6	0/2	7/16	2/4	9/20	8/13	1/7
Quiet behaviour	-	0/4	1/3	3/6	1/2	5/16	1/4	6/20	6/13	0/7
Aggressive behaviour	-	0/4	0/3	2/6	0/2	2/16	1/4	3/20	0/13	3/7
Hyperactivity	-	1/4	1/3	0/6	0/2	2/16	1/4	3/20	2/13	1/7
Shyness	-	0/4	1/3	1/6	0/2	2/16	1/4	3/20	3/13	0/7
Impaired social interactions	-	0/4	1/3	0/6	0/2	1/16	1/4	2/20	1/13	1/7
Attention-deficit hyperactivity disorder (ADHD)	-	0/2	1/3	0/4	0/2	1/12	0/4	1/16	1/12	0/4
Autistic behaviour/disorder	-	1/2	2/3	1/4	0/2	4/12	2/4	6/16	2/12	4/4
